# Supplementary material for: Relationships Between Physicochemical and Structural Properties of Commercial Vermiculites
Source: Materials (Basel). 2025 Feb 14;18(4):831. doi: 10.3390/ma18040831 (PMC11857825; doi:10.3390/ma18040831)
Supplement: Supplementary file 1 [file materials-18-00831-s001.zip]

Archive with 1 entries (1 files):
- materials-3443333-supplementary.pdf
